# Supplementary material for: Adiponectin blood levels and autism spectrum disorders: a systematic review
Source: BMC Psychiatry. 2024 Jan 31;24:88. doi: 10.1186/s12888-024-05529-1 (PMC10832114; doi:10.1186/s12888-024-05529-1)
Supplement: Supplementary file 1 — Supplementary Material 1 [file 12888_2024_5529_MOESM1_ESM.xlsx]

## Sheet: Sheet 1 - csv-arthropods-set
csv-arthropods-set
PMID	Title	Abstract	Authors	Citation	First Author	Journal/Book	Publication Year	Create Date	PMCID	NIHMS ID	DOI
24188901	Chromosomal microarray analysis of consecutive individuals with autism spectrum disorders or learning disability presenting for genetic services	Chromosomal microarray analysis is now commonly used in clinical practice to identify copy number variants (CNVs) in the human genome. We report our experience with the use of the 105 K and 180K oligonucleotide microarrays in 215 consecutive patients referred with either autism or autism spectrum disorders (ASD) or developmental delay/learning disability for genetic services at the University of …	Roberts JL, Hovanes K, Dasouki M, Manzardo AM, Butler MG.	Gene. 2014 Feb 1;535(1):70-8. doi: 10.1016/j.gene.2013.10.020. Epub 2013 Nov 2.	Roberts JL	Gene	2014	2013/11/06	PMC4423794	NIHMS684267	10.1016/j.gene.2013.10.020
33471298	Serum adiponectin levels are reduced in autism spectrum disorder and association with severity of symptoms	Recent evidence highlights the role of adiponectin in the pathophysiology of autism spectrum disorder (ASD), yielding conflicting results. The aims of this study were (1) To assess the adiponectin levels of children with ASD and typical developing (TP); (2) To investigate the relationship between adiponectin levels and symptom severity of children with ASD. This is a single-center cross-sectional…	Quan L, Zhao Y, Yi J, Shi XD, Zhong Y, Liu L.	Metab Brain Dis. 2021 Mar;36(3):491-498. doi: 10.1007/s11011-020-00668-2. Epub 2021 Jan 20.	Quan L	Metab Brain Dis	2021	2021/01/20			10.1007/s11011-020-00668-2
34050756	Maternal Midpregnancy Leptin and Adiponectin Levels as Predictors of Autism Spectrum Disorders: A Prenatal Cohort Study	Context: Autism spectrum disorders (ASDs) are a group of conditions characterized by impaired social function and repetitive behaviors. Their etiology is largely unknown. Objective: This work aims to examine the associations of maternal second-trimester and cord blood leptin and adiponectin levels with ASDs in offspring. Methods: We used data from 1164 mother-child pairs enrolled in Project Viva,…	Joung KE, Rifas-Shiman SL, Oken E, Mantzoros CS.	J Clin Endocrinol Metab. 2021 Sep 27;106(10):e4118-e4127. doi: 10.1210/clinem/dgab378.	Joung KE	J Clin Endocrinol Metab	2021	2021/05/29	PMC8475238		10.1210/clinem/dgab378
30043356	Cord and Early Childhood Plasma Adiponectin Levels and Autism Risk: A Prospective Birth Cohort Study	Emerging research suggests that adiponectin, a cytokine produced by adipose tissue, may be implicated in ASD. In this prospective birth cohort study (n = 847), we assessed the association between cord, early childhood plasma adiponectin and the risk of developing ASD. ASD was defined based on ICD codes of physician diagnosis. Cord adiponectin levels were inversely associated with ASD risk (aOR 0.…	Raghavan R, Fallin MD, Hong X, Wang G, Ji Y, Stuart EA, Paige D, Wang X.	J Autism Dev Disord. 2019 Jan;49(1):173-184. doi: 10.1007/s10803-018-3688-5.	Raghavan R	J Autism Dev Disord	2019	2018/07/26	PMC6424579	NIHMS1001609	10.1007/s10803-018-3688-5
27294413	Human genome meeting 2016 : Houston, TX, USA. 28 February - 2 March 2016	O1 The metabolomics approach to autism: identification of biomarkers for early detection of autism spectrum disorder A. K. Srivastava, Y. Wang, R. Huang, C. Skinner, T. Thompson, L. Pollard, T. Wood, F. Luo, R. Stevenson O2 Phenome-wide association study for smoking- and drinking-associated genes in 26,394 American women with African, Asian, European, and Hispanic descents R. Polimanti, J. Gelern…	Srivastava AK, Wang Y, Huang R, Skinner C, Thompson T, Pollard L, Wood T, Luo F, Stevenson R, Polimanti R, Gelernter J, Lin X, Lim IY, Wu Y, Teh AL, Chen L, Aris IM, Soh SE, Tint MT, MacIsaac JL, Yap F, Kwek K, Saw SM, Kobor MS, Meaney MJ, Godfrey KM, Chong YS, Holbrook JD, Lee YS, Gluckman PD, Karnani N; GUSTO study group; Kapoor A, Lee D, Chakravarti A, Maercker C, Graf F, Boutros M, Stamoulis …	Hum Genomics. 2016 May 26;10 Suppl 1(Suppl 1):12. doi: 10.1186/s40246-016-0063-5.	Srivastava AK	Hum Genomics	2016	2016/06/14	PMC4896275		10.1186/s40246-016-0063-5
28105014	Hyperuricemia in Children and Adolescents with Autism Spectrum Disorder Treated with Risperidone: The Risk Factors for Metabolic Adverse Effects	Background: Atypical antipsychotics have been found to be associated with hyperuricemia. Risperidone, one of the atypical antipsychotics, might be related to the hyperuricemia among autism spectrum disorder (ASD) patients. The aims of this study were to determine the prevalence of hyperuricemia in ASD patients treated with risperidone and to determine associations between serum uric acid levels a…	Vanwong N, Srisawasdi P, Ngamsamut N, Nuntamool N, Puangpetch A, Chamkrachangpada B, Hongkaew Y, Limsila P, Kittitharaphan W, Sukasem C.	Front Pharmacol. 2017 Jan 5;7:527. doi: 10.3389/fphar.2016.00527. eCollection 2016.	Vanwong N	Front Pharmacol	2017	2017/01/21	PMC5214426		10.3389/fphar.2016.00527
27126856	Weight Gain and Metabolic Consequences of Risperidone in Young Children With Autism Spectrum Disorder	Objective: We examine weight gain and metabolic consequences of risperidone monotherapy in children with autism spectrum disorder (ASD). Method: This was a 24-week, multisite, randomized trial of risperidone only versus risperidone plus parent training in 124 children (mean age 6.9 ± 2.35 years; 105 boys and 19 girls) with ASD and serious behavioral problems. We monitored height, weight, waist ci…	Scahill L, Jeon S, Boorin SJ, McDougle CJ, Aman MG, Dziura J, McCracken JT, Caprio S, Arnold LE, Nicol G, Deng Y, Challa SA, Vitiello B.	J Am Acad Child Adolesc Psychiatry. 2016 May;55(5):415-23. doi: 10.1016/j.jaac.2016.02.016. Epub 2016 Mar 7.	Scahill L	J Am Acad Child Adolesc Psychiatry	2016	2016/04/30	PMC4851735	NIHMS766446	10.1016/j.jaac.2016.02.016
28167244	Impact of risperidone on leptin and insulin in children and adolescents with autistic spectrum disorders	Objective: To evaluate the influence of dose and duration of risperidone treatment on cardiovascular and diabetes risk biomarkers in children and adolescents with autistic spectrum disorders (ASDs). Design and methods: In this cross-sectional analysis, a total of 168 ASDs patients (89% male) treated with a risperidone-based regimen for ≥12months were included. Blood samples were analyzed for gluc…	Srisawasdi P, Vanwong N, Hongkaew Y, Puangpetch A, Vanavanan S, Intachak B, Ngamsamut N, Limsila P, Sukasem C, Kroll MH.	Clin Biochem. 2017 Aug;50(12):678-685. doi: 10.1016/j.clinbiochem.2017.02.003. Epub 2017 Feb 3.	Srisawasdi P	Clin Biochem	2017	2017/02/08			10.1016/j.clinbiochem.2017.02.003
24401207	Changes in adipokine levels in autism spectrum disorders	Background and objective: The etiopathogenesis of autism spectrum disorders (ASD) is largely unknown, but it seems to involve dysfunction in several biological systems. Among many possible biological pathways, the immune system has emerged as potentially involved. Recent studies have shown association between cytokines (molecules that mediate immune cell interaction) and ASD. Adipokines are cytok…	Rodrigues DH, Rocha NP, Sousa LF, Barbosa IG, Kummer A, Teixeira AL.	Neuropsychobiology. 2014;69(1):6-10. doi: 10.1159/000356234. Epub 2013 Dec 31.	Rodrigues DH	Neuropsychobiology	2014	2014/01/10			10.1159/000356234
20074612	Decreased serum levels of adiponectin in subjects with autism	The neurobiological basis for autism remains poorly understood. We hypothesized that adipokines, such as adiponectin, may play a role in the pathophysiology of autism. In this study, we examined whether serum levels of adiponectin are altered in subjects with autism. We measured serum levels of adiponectin in male subjects with autism (n=31) and age-matched healthy male subjects (n=31). The serum…	Fujita-Shimizu A, Suzuki K, Nakamura K, Miyachi T, Matsuzaki H, Kajizuka M, Shinmura C, Iwata Y, Suda S, Tsuchiya KJ, Matsumoto K, Sugihara G, Iwata K, Yamamoto S, Tsujii M, Sugiyama T, Takei N, Mori N.	Prog Neuropsychopharmacol Biol Psychiatry. 2010 Apr 16;34(3):455-8. doi: 10.1016/j.pnpbp.2009.12.020. Epub 2010 Jan 13.	Fujita-Shimizu A	Prog Neuropsychopharmacol Biol Psychiatry	2010	2010/01/16			10.1016/j.pnpbp.2009.12.020
20478355	Variations of plasma leptin and adiponectin levels in autistic patients	Autism is a neurodevelopmental disorder with pathogenesis not completely understood. Although a genetic origin has been recognized, it has been hypothesized a role for environmental factors, immune dysfunctions, and alterations of neurotransmitter systems. In young autistic patients we investigated plasma leptin and adiponectin levels over a year period. Thirty-five patients, mean age at the basa…	Blardi P, de Lalla A, Ceccatelli L, Vanessa G, Auteri A, Hayek J.	Neurosci Lett. 2010 Jul 19;479(1):54-7. doi: 10.1016/j.neulet.2010.05.027. Epub 2010 May 15.	Blardi P	Neurosci Lett	2010	2010/05/19			10.1016/j.neulet.2010.05.027
25299635	Anaplerotic triheptanoin diet enhances mitochondrial substrate use to remodel the metabolome and improve lifespan, motor function, and sociability in MeCP2-null mice	Rett syndrome (RTT) is an autism spectrum disorder (ASD) caused by mutations in the X-linked MECP2 gene that encodes methyl-CpG binding protein 2 (MeCP2). Symptoms range in severity and include psychomotor disabilities, seizures, ataxia, and intellectual disability. Symptom onset is between 6-18 months of age, a critical period of brain development that is highly energy-dependent. Notably, patien…	Park MJ, Aja S, Li Q, Degano AL, Penati J, Zhuo J, Roe CR, Ronnett GV.	PLoS One. 2014 Oct 9;9(10):e109527. doi: 10.1371/journal.pone.0109527. eCollection 2014.	Park MJ	PLoS One	2014	2014/10/10	PMC4192301		10.1371/journal.pone.0109527
